# Supplementary material for: Evaluating the antibacterial properties of deep-sea sponges Dactylospongia elegants, Stelletta fibrosa, and Haliclona manglaris from the Jordanian Gulf of Aqaba
Source: PeerJ. 2025 Jul 31;13:e19735. doi: 10.7717/peerj.19735 (PMC12318501; doi:10.7717/peerj.19735)
Supplement: Supplemental Information 4 [file peerj-13-19735-s004.txt]

	5 mg/ml	5 mg/ml	5 mg/ml	10 mg/ml	10 mg/ml	10 mg/ml	15 mg/ml	15 mg/ml	15 mg/ml	20 mg/ml	20 mg/ml	20 mg/ml	Possitive control	Possitive control	Possitive control	Negative control	Negative control	Negative control
E.coli	0	0	3	0	0	3	0	0	3	0	0	3	14	0.577350269189626	3	0	0	3
S.aureus	8.66666666666667	4.48454134902457	3	16.3333333333333	2.185812841434	3	18	2	3	19.6666666666667	1.33333333333333	3	17.6666666666667	2.90593262902712	3	0	0	3
K.aerogen	0	0	3	0	0	3	0	0	3	0	0	3	12.3333333333333	2.185812841434	3	0	0	3
B.pumilus	6	2.51661147842358	3	11.3333333333333	0.666666666666667	3	14.6666666666667	1.76383420737639	3	18	1.15470053837925	3	21.6666666666667	0.666666666666667	3	0	0	3
S.epidermidis	12.6666666666667	2.33333333333333	3	15.6666666666667	2.40370085030933	3	19.3333333333333	1.20185042515466	3	21	0.577350269189626	3	21.3333333333333	1.66666666666667	3	0	0	3
MRSA	11.6666666666667	1.66666666666667	3	13.6666666666667	1.20185042515466	3	14.6666666666667	0.666666666666667	3	15.3333333333333	0.881917103688197	3	21.6666666666667	0.333333333333333	3	0	0	3
