# Supplementary material for: Evaluating the antibacterial properties of deep-sea sponges Dactylospongia elegants, Stelletta fibrosa, and Haliclona manglaris from the Jordanian Gulf of Aqaba
Source: PeerJ. 2025 Jul 31;13:e19735. doi: 10.7717/peerj.19735 (PMC12318501; doi:10.7717/peerj.19735)
Supplement: Supplemental Information 5 [file peerj-13-19735-s005.txt]

	5 mg/ml	5 mg/ml	5 mg/ml	10 mg/ml	10 mg/ml	10 mg/ml	15 mg/ml	15 mg/ml	15 mg/ml	20 mg/ml	20 mg/ml	20 mg/ml	Possitive control	Possitive control	Possitive control	Negative control	Negative control	Negative control
E.coli	0	0	3	0	0	3	0	0	3	0	0	3	14.3333333333333	0.881917103688197	3	0	0	3
S.aureus	0	0	3	0	0	3	0	0	3	10.6666666666667	0.333333333333333	3	17.1666666666667	1.092906420717	3	0	0	3
K.aerogen	0	0	3	0	0	3	0	0	3	0	0	3	17.6666666666667	1.76383420737639	3	0	0	3
B.pumilus	0	0	3	0	0	3	0	0	3	0	0	3	18.6666666666667	1.85592145427667	3	0	0	3
S.epidermidis	0	0	3	0	0	3	12	0	3	13	0	3	20.6666666666667	0.881917103688197	3	0	0	3
MRSA	0	0	3	0	0	3	0	0	3	0	0	3	21.6666666666667	0.333333333333333	3	0	0	3
