# Supplementary material for: Evaluating the antibacterial properties of deep-sea sponges Dactylospongia elegants, Stelletta fibrosa, and Haliclona manglaris from the Jordanian Gulf of Aqaba
Source: PeerJ. 2025 Jul 31;13:e19735. doi: 10.7717/peerj.19735 (PMC12318501; doi:10.7717/peerj.19735)
Supplement: Supplemental Information 6 [file peerj-13-19735-s006.txt]

	D. elegans (sponge 2)	D. elegans (sponge 2)	D. elegans (sponge 2)	H. manglaris (sponge 3)	H. manglaris (sponge 3)	H. manglaris (sponge 3)
S. aureus	1	0	3	8	0	3
B. pumilus	0.25	0	3	0	0	3
S. epidermidis	0.5	0	3	13	0	3
MRSA	1	0	3	0	0	3
